# Supplementary material for: Combined Effect of Temperature and Different Light Regimes on the Photosynthetic Activity and Lipid Accumulation in the Diatom Phaeodactylum tricornutum
Source: Plants (Basel). 2025 Jan 22;14(3):329. doi: 10.3390/plants14030329 (PMC11820123; doi:10.3390/plants14030329)
Supplement: Supplementary file 1 [file plants-14-00329-s001.zip]

Archive with 5 entries (5 files):
- Figure_S1.tiff
- Figure_S2.tiff
- Figure_S3.tiff
- Table_S1.pdf
- Table_S2.pdf
